# Supplementary material for: Decoding the germline genetic architecture of prostate cancer at a single cell resolution
Source: PLoS Genet. 2025 Dec 30;21(12):e1011975. doi: 10.1371/journal.pgen.1011975 (PMC12753072; doi:10.1371/journal.pgen.1011975)
Supplement: S2 Table — List of identified marker genes for cell type/subtypes. (XLSX) [file pgen.1011975.s009.xlsx]

## Sheet: Sheet1
Supplementary Table S2. Identified marker genes of each cell type
Gene name	DEG scores	logfoldchanges	FDR	cell type
LSAMP	53.4732	2.81643	0	LE1
ZNF827	53.366	2.39434	0	LE1
DLGAP1	47.2751	2.53518	0	LE1
LINC01297	43.1622	2.16754	0	LE1
FAM135A	43.1297	1.81852	0	LE1
LINC01146	42.2715	2.4121	0	LE1
POTEM	40.8937	2.0068	0	LE1
TENM1	40.082	2.88994	0	LE1
CPNE4	38.5658	1.91375	0	LE1
DUXAP8	36.2987	1.68811	4.73e-285	LE1
UNC5D	36.0726	2.15105	1.54e-281	LE1
AL033523.1	35.6672	1.77465	2.97e-275	LE1
PPM1H	35.5072	1.39211	8.16e-273	LE1
PDE8B	35.288	1.4873	1.78e-269	LE1
AFF3	35.0622	1.79738	4.72e-266	LE1
PDE9A	34.2991	1.31844	1.41e-254	LE1
BCAS1	33.0837	1.41842	8.37e-237	LE1
ACPP	32.8169	1.50932	5.24e-233	LE1
PTPRD	32.7184	1.93368	1.25e-231	LE1
SLC30A4	32.1389	1.37991	1.76e-223	LE1
CNTNAP2	56.5923	3.86658	0	LE2
AFF3	56.2496	2.77491	0	LE2
PDE11A	54.2089	2.80693	0	LE2
GREB1	54.0521	2.78319	0	LE2
NEDD4L	52.0099	2.50193	0	LE2
TMEFF2	51.8871	4.1283	0	LE2
BMPR1B	51.5269	2.43765	0	LE2
GABRG3	51.2718	2.78077	0	LE2
FOLH1	50.8999	3.08514	0	LE2
UNC13B	50.7518	2.4024	0	LE2
LRRC7	50.3296	3.96946	0	LE2
ARHGEF38	50.0725	2.46414	0	LE2
TMPRSS2	49.9563	2.35284	0	LE2
INPP4B	49.5867	2.22486	0	LE2
LINC01297	49.5633	2.50396	0	LE2
KLK2	49.3273	2.32024	0	LE2
TBL1XR1	49.2341	1.99832	0	LE2
MAPK10	49.1007	2.34741	0	LE2
STEAP2	49.0154	1.93203	0	LE2
ZNF532	48.9724	2.11732	0	LE2
MIR205HG	58.0872	5.54589	0	BE
MAST4	45.0664	2.46962	0	BE
SYNE2	44.2581	2.93755	0	BE
TP63	42.005	5.27089	0	BE
NTN4	40.4837	3.98184	0	BE
PCDH7	40.3825	3.29849	0	BE
NAV2	39.1406	2.89866	0	BE
EGFR	38.9832	2.18983	0	BE
MEIS2	38.6444	2.67561	0	BE
THSD4	35.6405	1.90304	5.12e-275	BE
CPA6	34.8485	3.53952	6.25e-263	BE
USP31	34.8048	2.86649	2.73e-262	BE
DST	34.4971	2.13602	1.13e-257	BE
ETS2	34.3455	3.70309	1.91e-255	BE
DANT2	34.2208	3.01341	1.27e-253	BE
KANK1	34.2025	1.94717	2.29e-253	BE
KLHL29	34.1454	3.34034	1.56e-252	BE
SVIL	34.002	2.11647	1.87e-250	BE
COL4A5	33.7518	2.03538	8.25e-247	BE
MECOM	33.6302	2.58212	4.83e-245	BE
NAALADL2	34.7547	2.29131	3.29e-260	Club
THSD4	34.1673	2.48004	1.03e-251	Club
ETV6	33.2036	2.11152	8.86e-238	Club
HIST1H2AC	32.4854	2.64915	1.19e-227	Club
SLC12A2	31.0109	2.87008	2.15e-207	Club
EHF	30.8264	2.03303	5.39e-205	Club
ARHGAP26	28.1312	2.35858	1.62e-170	Club
TRPS1	27.4826	1.88747	9.87e-163	Club
AP001636.3	27.1696	2.20264	4.6e-159	Club
WNK2	27.0664	2.26626	6.82e-158	Club
CADM1	26.4347	2.18153	1.39e-150	Club
ROBO1	26.3346	2.7025	1.79e-149	Club
GALNT7	25.7721	1.74236	3.91e-143	Club
PTPRK	25.6205	1.54006	1.79e-141	Club
TMEM63A	25.5548	1.76465	9.03e-141	Club
HES1	24.6684	3.50372	4.07e-131	Club
FARP1	23.9949	1.42545	5.16e-124	Club
KIAA1217	23.8235	1.3373	2.96e-122	Club
MID1	23.3455	2.36637	2.13e-117	Club
VPS13B	23.3427	1.50356	2.17e-117	Club
ACTG2	47.988	5.78006	0	SMC
MYH11	47.6288	5.25638	0	SMC
ACTA2	47.1818	5.27689	0	SMC
TPM1	46.4312	3.71036	0	SMC
CARMN	46.0327	6.31685	0	SMC
SORBS1	46.0211	4.77201	0	SMC
SYNPO2	44.1969	4.28896	0	SMC
MYLK	43.6229	4.25402	0	SMC
DMD	42.4303	4.7497	0	SMC
SLC8A1	42.2374	4.96892	0	SMC
HDAC9	42.0417	5.46927	0	SMC
RBPMS	42.0076	3.95525	0	SMC
TAGLN	40.6035	3.86089	0	SMC
PDZRN4	40.5839	4.95683	0	SMC
ITGA1	40.4271	4.49583	0	SMC
MYL9	40.4263	4.01818	0	SMC
SPARCL1	39.5111	3.58342	0	SMC
SVIL	39.07	3.05226	0	SMC
MSRB3	38.7933	4.30262	0	SMC
TPM2	38.5838	4.01781	0	SMC
CLSTN2	41.6267	5.95453	0	LE3
ZNF385B	38.2341	4.81345	0	LE3
TGM4	36.9666	6.23974	3.66e-295	LE3
LDLRAD4	29.1571	2.16448	3.78e-183	LE3
AF165147.1	26.8121	2.46341	8.15e-155	LE3
SEMA5A	26.6937	3.11616	1.73e-153	LE3
EBNA1BP2	26.4986	3.33421	2.81e-151	LE3
CYP1B1	26.3037	3.35097	4.05e-149	LE3
SHROOM1	25.0209	2.70906	5.94e-135	LE3
CAMK2D	23.4523	1.55876	1.52e-118	LE3
ALDH1A2	23.3917	1.88766	5.8e-118	LE3
ENPP3	22.9429	3.22475	1.56e-113	LE3
PIAS2	22.3605	1.65914	7.2e-108	LE3
CTNND2	22.1717	1.66514	4.72e-106	LE3
DPP4	21.6622	1.64491	3.02e-101	LE3
AGTR1	21.2579	3.75711	1.65e-97	LE3
PPFIBP1	20.8265	1.26704	1.31e-93	LE3
ADCY2	20.7123	1.56431	1.39e-92	LE3
AL033523.1	20.1406	1.4983	1.49e-87	LE3
GATA2	19.2569	1.96016	4.48e-80	LE3
EEF1A1	23.5921	1.80023	4.32e-119	LE5
AZGP1	21.3356	2.0145	1.85e-97	LE5
MSMB	20.4472	2.1831	1.48e-89	LE5
FTH1	19.7616	2.10972	1.37e-83	LE5
HSP90AA1	19.0212	1.88547	1.98e-77	LE5
HSP90B1	18.922	1.78544	1.16e-76	LE5
TPT1	18.7927	1.61587	1.27e-75	LE5
B2M	18.4228	1.86778	1.09e-72	LE5
SERF2	17.4959	2.01302	1.3e-65	LE5
SORD	16.5102	1.60979	2.27e-58	LE5
HSP90AB1	16.4413	1.89678	6.75e-58	LE5
PPDPF	16.3497	2.39819	2.97e-57	LE5
HSPA5	15.8014	2.05859	1.77e-53	LE5
NEFH	15.7561	2.75745	3.55e-53	LE5
PTMA	15.7112	1.67926	7.06e-53	LE5
DHRS7	15.3452	1.59522	1.9e-50	LE5
AHNAK	15.2571	1.45487	6.64e-50	LE5
MARCKS	15.1619	2.10813	2.71e-49	LE5
KLK3	15.0804	1.15353	9.08e-49	LE5
FTL	14.9866	2.10799	3.69e-48	LE5
AC078864.1	19.5303	2.5851	1.69e-80	LE4
AL033523.1	18.4375	1.98959	9.16e-72	LE4
TBC1D8	18.0453	1.56317	7.98e-69	LE4
RMST	17.4643	1.55021	1.87e-64	LE4
FKBP5	16.8772	1.62687	3.69e-60	LE4
LDLRAD4	16.0209	1.63513	4.25e-54	LE4
GHR	15.759	1.74558	2.37e-52	LE4
AZGP1	15.0955	1.31784	6.04e-48	LE4
TSC22D1	14.4647	1.29864	6.27e-44	LE4
SHROOM3	14.4565	1.29933	6.36e-44	LE4
PPM1B	14.3238	1.39703	3.94e-43	LE4
ERRFI1	13.3191	2.52011	4.17e-37	LE4
MYBPC1	13.2852	1.66608	6.05e-37	LE4
TXNDC16	13.0554	1.24394	1.18e-35	LE4
KDM4B	12.9435	1.11649	4.75e-35	LE4
FXYD3	12.8769	1.67668	1.06e-34	LE4
SMIM41	12.8475	2.69942	1.46e-34	LE4
TUT7	12.5651	1.07522	5.09e-33	LE4
LINC02005	12.5301	2.69428	7.13e-33	LE4
SGK1	12.4791	2.94479	1.29e-32	LE4
LAMA2	32.3315	6.63985	7.04e-225	FB
FBLN1	30.1409	5.8737	1.97e-195	FB
SLIT2	30.1013	5.18952	4.33e-195	FB
NEGR1	29.5847	5.92016	1.64e-188	FB
DCN	28.9362	5.43722	2.34e-180	FB
EBF1	28.4767	5.5344	1.06e-174	FB
MEIS1	28.4516	4.50595	1.86e-174	FB
PID1	28.4235	4.12223	3.61e-174	FB
SYNE1	28.0795	4.2358	5.4e-170	FB
FBN1	27.8122	5.04638	8.61e-167	FB
ZEB1	27.2162	4.55426	1.06e-159	FB
EYA1	26.8127	4.69028	4.98e-155	FB
COL1A2	26.8123	4.82872	4.98e-155	FB
COL6A3	26.5556	5.48119	4.41e-152	FB
GREB1L	26.3594	5.09337	7.45e-150	FB
IGFBP5	26.2403	5.13177	1.61e-148	FB
BNC2	26.0137	4.08999	5.69e-146	FB
SETBP1	25.6025	2.55055	2.21e-141	FB
PDZRN4	25.4931	5.10286	3.45e-140	FB
ESR1	25.1606	5.85599	1.51e-136	FB
ARHGAP15	26.6171	6.78956	1.2e-151	Mye
ELMO1	26.4432	6.20118	6.08e-150	Mye
TBXAS1	25.7157	5.00244	7.25e-142	Mye
PLXDC2	25.7026	4.26005	7.62e-142	Mye
CHST11	25.2853	5.40751	2.59e-137	Mye
AOAH	25.2753	7.16417	2.78e-137	Mye
ZEB2	25.1521	6.5567	5.35e-136	Mye
SLC8A1	24.813	5.21826	2.26e-132	Mye
MS4A4E	24.7131	9.29555	2.4e-131	Mye
ADAM28	24.2095	6.41333	4.92e-126	Mye
DPYD	24.1925	3.47513	6.77e-126	Mye
FMN1	24.0377	4.22393	2.61e-124	Mye
PTPRC	24.0194	6.34851	3.74e-124	Mye
CD163	23.5345	9.06721	3.61e-119	Mye
SAT1	23.3254	4.11117	4.56e-117	Mye
DOCK10	23.116	6.26855	5.57e-115	Mye
FYB1	23.0964	6.68707	8.25e-115	Mye
MEF2A	23.0691	3.23012	1.47e-114	Mye
DOCK2	23.0428	6.49683	2.55e-114	Mye
TLR2	23.0239	7.17641	3.75e-114	Mye
LDB2	25.0439	6.08402	5.67e-134	VEC
PTPRB	24.3711	7.09465	4.84e-127	VEC
SLCO2A1	23.2873	4.64964	5.54e-116	VEC
VWF	22.4758	7.12557	4.99e-108	VEC
ST6GALNAC3	21.8872	5.36095	1.92e-102	VEC
LIFR	21.8336	3.09705	5.17e-102	VEC
PECAM1	20.5841	5.93344	1.52e-90	VEC
ANO2	20.5335	6.98335	3.77e-90	VEC
FLT1	20.4959	6.78909	7.26e-90	VEC
EPAS1	20.2278	3.55841	1.55e-87	VEC
ELMO1	19.7758	3.52459	1.22e-83	VEC
SPARCL1	19.6699	3.10192	9.08e-83	VEC
ZEB1	19.2973	3.75978	1.21e-79	VEC
PIK3R3	19.0048	4.24412	3.1e-77	VEC
CALCRL	18.9554	5.75303	7.41e-77	VEC
ADGRL4	18.8091	6.14551	1.11e-75	VEC
PTPRG	18.2171	2.64403	6.19e-71	VEC
GALNT18	17.9004	3.11884	1.63e-68	VEC
A2M	17.668	4.37384	9.37e-67	VEC
EMCN	16.9434	6.25299	2.22e-61	VEC
FYN	21.7296	6.63976	3e-100	Lym
IKZF1	21.4069	7.26472	1.61e-97	Lym
PTPRC	21.0102	6.55312	4.91e-94	Lym
ARHGAP15	20.7331	6.22083	1.22e-91	Lym
PIP4K2A	20.6069	4.57236	1.33e-90	Lym
SKAP1	20.5286	8.02945	5.56e-90	Lym
ETS1	20.4082	6.51427	5.63e-89	Lym
PARP8	20.1261	3.73121	1.52e-86	Lym
CD96	19.8052	8.39389	8.32e-84	Lym
CELF2	19.5838	3.65941	5.93e-82	Lym
SYTL3	19.4841	4.65773	3.8e-81	Lym
STAT4	18.9982	7.69001	4.1e-77	Lym
DOCK10	18.8757	5.73702	3.88e-76	Lym
ANKRD44	18.767	4.11976	2.8e-75	Lym
CHST11	18.547	4.48943	1.6e-73	Lym
CBLB	18.4724	3.09047	6.01e-73	Lym
CYTIP	18.2962	7.06798	1.45e-71	Lym
THEMIS	18.2103	8.71737	6.62e-71	Lym
MBNL1	18.1116	2.69996	3.79e-70	Lym
CD69	17.935	8.2741	8.76e-69	Lym
SPARCL1	15.0833	4.22925	5.82e-47	Pericyte
EBF1	14.4318	4.76116	3.12e-43	Pericyte
PRKG1	14.4299	3.73368	3.12e-43	Pericyte
SOX5	13.8708	4.10012	6.64e-40	Pericyte
RGS5	13.0563	6.09227	3.26e-35	Pericyte
TIMP3	12.93	4.04846	1.42e-34	Pericyte
IGFBP7	12.728	3.69245	1.65e-33	Pericyte
EPS8	12.5354	3.57486	1.66e-32	Pericyte
RCAN2	11.6163	4.29174	9.5e-28	Pericyte
RBPMS	11.214	2.77318	8.48e-26	Pericyte
PTPRG	11.2098	2.64716	8.48e-26	Pericyte
PDE3A	10.8713	4.54283	2.75e-24	Pericyte
NR2F2-AS1	10.8588	3.62809	2.97e-24	Pericyte
SLIT3	10.6594	4.00137	2.44e-23	Pericyte
MYL9	10.1832	2.73845	2.27e-21	Pericyte
DLC1	10.1658	4.85622	2.62e-21	Pericyte
RNF152	10.1167	3.47124	3.94e-21	Pericyte
IGFBP6	9.99776	4.89532	1.24e-20	Pericyte
MYH11	9.9115	2.5296	2.87e-20	Pericyte
PDGFRB	9.77963	4.84461	1.01e-19	Pericyte
NRXN1	13.4496	8.82467	8.64e-37	schwann
CDH19	13.0287	9.73685	1.17e-34	schwann
CADM2	12.8961	5.8498	4.4e-34	schwann
NCAM1	12.668	6.88997	6.2e-33	schwann
SCN7A	12.3776	6.80584	1.93e-31	schwann
NRXN3	12.2241	4.85853	1.07e-30	schwann
ADGRB3	12.0056	5.2922	1.32e-29	schwann
ADGRL3	11.6825	6.21156	5.46e-28	schwann
VIM	10.8464	4.32359	6.43e-24	schwann
NCAM2	10.7836	4.86437	1.15e-23	schwann
IL1RAPL1	10.7612	5.27393	1.33e-23	schwann
ANK2	10.6588	5.55834	3.69e-23	schwann
PMP22	10.5052	5.56108	1.75e-22	schwann
XKR4	10.0541	7.27315	1.76e-20	schwann
TENM3	10.0274	4.51228	2.15e-20	schwann
SORCS1	9.99308	6.4991	2.85e-20	schwann
SAMHD1	9.9588	4.32883	3.79e-20	schwann
GRIK2	9.88473	4.30072	7.51e-20	schwann
ZNF536	9.82282	6.90097	1.32e-19	schwann
CHL1	9.72529	3.93849	3.28e-19	schwann
MMRN1	11.9705	9.76907	1.41e-28	LEC
PKHD1L1	11.6757	8.98321	2.37e-27	LEC
PTPRE	11.5329	6.52979	8.37e-27	LEC
TFPI	11.3794	7.57536	3.69e-26	LEC
LDB2	11.3143	6.06343	6.21e-26	LEC
LINC02147	11.2808	7.30696	7.59e-26	LEC
STOX2	11.2126	5.11649	1.41e-25	LEC
ZNF521	10.9273	6.00523	2.97e-24	LEC
GPM6A	10.8495	7.51976	6.21e-24	LEC
ST6GALNAC3	10.6916	6.69664	3.11e-23	LEC
PIEZO2	10.6522	5.81201	4.32e-23	LEC
SMAD1	10.5773	4.16299	8.43e-23	LEC
SEMA3A	10.5698	7.29753	8.43e-23	LEC
RHOJ	10.5672	6.68333	8.43e-23	LEC
ZFPM2	10.5584	5.54496	8.63e-23	LEC
VAV3	10.4667	4.42214	2.14e-22	LEC
EFNA5	10.3303	4.24846	8.43e-22	LEC
SPTBN1	10.3038	3.26181	1.05e-21	LEC
PLD1	10.2964	4.91591	1.07e-21	LEC
ELMO1	10.2746	4.24237	1.28e-21	LEC
