# Supplementary material for: Decoding the germline genetic architecture of prostate cancer at a single cell resolution
Source: PLoS Genet. 2025 Dec 30;21(12):e1011975. doi: 10.1371/journal.pgen.1011975 (PMC12753072; doi:10.1371/journal.pgen.1011975)
Supplement: S4 Table — Summary of functional categories of genes associated with candidate risk loci located in promoter regions. (XLSX) [file pgen.1011975.s011.xlsx]

## Sheet: DEEP&GEX_promoter
Supplementary Table S4. Summary of functional categories of genes associated with candidate risk loci located in promoter regions
SNP	Homer Annotation	Gene name	DEEP+ (risk allele)	Function
10_101769716_C_T	promoter-TSS	DNMBP	-6.8852	Regulates cytoskeleton and cell adhesion
10_1034412_C_T	promoter-TSS	GTPBP4	6.15543	Involved in GTPase signaling and ribosome biogenesis
10_1102710_A_C	promoter-TSS	IDI1	7.62364	Regulates isoprenoid biosynthesis in cholesterol metabolism
10_12171617_G_T	promoter-TSS	SEC61A2	-9.34934	Facilitates protein translocation across the ER
10_126480381_C_T	promoter-TSS	EEF1AKMT2	-8.01038	Catalyzes methylation of elongation factor proteins
10_50747080_G_T	promoter-TSS	ERCC6	6.5759	Nucleotide excision repair and transcription-coupled repair
10_5726821_A_G	promoter-TSS	TASOR2	4.80955	Transcriptional regulation and chromatin remodeling
10_5855403_C_G	promoter-TSS	GDI2	8.034	Cytoskeletal organization and vesicle trafficking
11_111473088_A_G	promoter-TSS	SIK2	-6.7548	AMP-activated protein kinase signaling for cell cycle
11_126081589_A_G	promoter-TSS	RPUSD4	-5.94336	RNA pseudouridylation for mitochondrial RNA processing
11_17298277_A_G	promoter-TSS	NUCB2	7.25461	Regulates appetite and energy homeostasis
11_18343878_A_G	promoter-TSS	GTF2H1	-8.97636	DNA repair and transcription initiation as part of TFIIH
11_2183177_A_G	promoter-TSS	INS	-4.96907	Production of insulin regulating glucose metabolism
11_47600438_C_T	promoter-TSS	KBTBD4	4.79273	Ubiquitin ligase activity in protein degradation
11_47789082_G_T	promoter-TSS	FNBP4	-5.94929	Cytoskeletal remodeling and cell migration
11_62104937_G_T	promoter-TSS	ASRGL1	7.18854	Enzymatic deamidation of L-asparagine
11_63438972_A_G	promoter-TSS	ATL3	-12.9467	Regulates intracellular trafficking and autophagy
11_65819551_C_T	promoter-TSS	SF3B2	6.31564	Splicing factor involved in RNA splicing regulation
11_9336140_C_T	promoter-TSS	TMEM41B	5.30617	ER-phagy and autophagy regulation
12_110011229_G_T	promoter-TSS	MMAB	-5.96124	Metabolism of Vitamin B12
12_114404143_C_T	promoter-TSS	RBM19	-12.0304	Ribosomal RNA processing and pre-ribosome assembly
12_122751089_C_G	promoter-TSS	VPS33A	6.37822	Vesicle-mediated protein sorting and trafficking
12_124069068_A_C	promoter-TSS	TMED2	-10.1741	Regulates Golgi-to-ER trafficking pathways
12_133287321_G_T	promoter-TSS	PGAM5	10.0563	Mitochondrial phosphatase regulating ROS and apoptosis
12_42538651_A_C	promoter-TSS	GXYLT1	10.6954	Protein glycosylation for cellular signaling
12_48499931_A_T	promoter-TSS	PFKM	-7.82269	Key regulator of glycolysis and energy metabolism
12_50595263_A_T	promoter-TSS	LIMA1	-5.87635	Actin cytoskeletal dynamics for cell structure
12_51157863_G_T	promoter-TSS	ATF1	5.88125	cAMP-responsive transcription factor regulating stress responses
12_65004316_C_T	promoter-TSS	RASSF3	4.25236	Tumor suppressor regulating cell signaling
12_6580228_A_T	promoter-TSS	VAMP1	-7.98731	Vesicle trafficking and neurotransmitter release
12_77459304_C_G	promoter-TSS	E2F7	-7.92442	Transcription factor regulating cell cycle progression and DNA damage response
13_73301804_A_G	promoter-TSS	MZT1	-8.19306	Regulates microtubule assembly during mitosis
13_76209961_G_T	promoter-TSS	LMO7-AS1	5.08099	Involved in cytoskeletal dynamics and transcriptional regulation
13_96297821_A_G	promoter-TSS	DZIP1	-8.81255	Regulates ciliogenesis and hedgehog signaling pathways
14_23790369_C_T	promoter-TSS	PABPN1	-8.07912	Polyadenylation of mRNA and RNA processing
14_50087357_C_G	promoter-TSS	RPL36AL	12.5412	Ribosomal protein involved in protein synthesis
14_53196740_A_C	promoter-TSS	STYX	-7.56676	Regulates mitogen-activated protein kinase (MAPK) signaling
15_50716599_A_G	promoter-TSS	USP8	-9.33573	Deubiquitinating enzyme regulating protein turnover and endocytosis
15_59949625_G_T	promoter-TSS	GTF2A2	-8.95305	General transcription factor involved in RNA polymerase II initiation
15_59981515_A_G	promoter-TSS	BNIP2	7.21169	Regulates apoptosis and cytoskeletal organization
15_80216176_G_T	promoter-TSS	ST20	6.67708	Involved in signal transduction and apoptosis regulation
15_80696769_G_T	promoter-TSS	ARNT2	5.18087	Transcription factor involved in hypoxia and cellular metabolism
15_90437370_A_G	promoter-TSS	AP3S2	-5.37312	Regulates vesicle transport and protein sorting
15_90437426_A_G	promoter-TSS	AP3S2	6.20112	Regulates vesicle transport and protein sorting
15_90931479_C_G	promoter-TSS	IQGAP1	-6.76147	Scaffolding protein regulating cell migration and cytoskeleton
16_1756178_C_T	promoter-TSS	MAPK8IP3	7.99435	Mediator of JNK signaling pathways for apoptosis and stress response
16_4401300_C_T	promoter-TSS	PAM16	8.21927	Regulates mitochondrial protein import and homeostasis
16_57279062_C_T	promoter-TSS	ARL2BP	12.5412	Regulates microtubule organization and stability
16_69373723_A_G	promoter-TSS	NIP7	-7.16514	Required for ribosomal subunit biogenesis
16_82203742_C_T	promoter-TSS	MPHOSPH6	4.47033	RNA processing and exosome-mediated RNA degradation
16_82203786_C_G	promoter-TSS	MPHOSPH6	4.9204	RNA processing and exosome-mediated RNA degradation
16_85045103_A_G	promoter-TSS	ZDHHC7	-6.06627	Palmitoylation of proteins for signaling and trafficking
16_89557024_C_G	promoter-TSS	ANKRD11	-6.40996	Regulates chromatin remodeling and gene transcription
16_89724268_C_T	promoter-TSS	SPATA33	7.99083	Involved in spermatogenesis and cell differentiation
17_17942613_C_T	promoter-TSS	GID4	9.56226	Part of ubiquitin ligase complex for protein degradation
17_46184883_A_G	promoter-TSS	SNX11	-5.96379	Regulates intracellular vesicle trafficking
17_46521200_A_T	promoter-TSS	LOC101927166	5.83635	To be annotated
17_46894597_A_T	promoter-TSS	TTLL6	-4.90524	Tubulin tyrosine ligase involved in microtubule dynamics
17_47439593_G_T	promoter-TSS	ZNF652	7.28109	Transcriptional repressor linked to tumor suppression
17_56429675_C_G	promoter-TSS	SUPT4H1	5.11563	General transcription elongation factor
17_618100_C_G	promoter-TSS	VPS53	-4.78814	Protein sorting and vesicle trafficking
17_79849646_G_T	promoter-TSS	ANAPC11	8.85648	Component of anaphase-promoting complex regulating mitosis
18_55711345_A_G	promoter-TSS	NEDD4L	5.38592	E3 ubiquitin ligase regulating protein degradation
18_61034420_G_T	promoter-TSS	KDSR	-6.37647	Involved in sphingolipid biosynthesis and cell signaling
18_77794297_C_T	promoter-TSS	RBFA	-10.6441	Ribosome biogenesis factor for mitochondrial translation
19_13030125_C_T	promoter-TSS	SYCE2	6.83187	Essential for synaptonemal complex formation during meiosis
19_19627078_A_C	promoter-TSS	NDUFA13	7.14832	Subunit of mitochondrial respiratory chain complex I
19_37808803_A_G	promoter-TSS	ZNF875	-9.16246	Zinc finger protein regulating transcription
19_37808863_A_C	promoter-TSS	ZNF875	8.51584	Zinc finger protein regulating transcription
19_38146386_C_G	promoter-TSS	ZFP30	7.93769	To be annotated
19_38146400_A_T	promoter-TSS	ZFP30	-5.80937	To be annotated
19_38183232_A_C	promoter-TSS	ZNF781	5.25923	Likely involved in transcriptional regulation
19_38806772_A_T	promoter-TSS	YIF1B	6.80893	Regulates vesicle transport and Golgi apparatus function
19_39109651_A_C	promoter-TSS	EIF3K	8.62252	Subunit of the eukaryotic translation initiation factor complex
19_41305065_A_G	promoter-TSS	EGLN2	9.37712	Oxygen sensor regulating hypoxia-inducible factors (HIFs)
19_42364385_G_T	promoter-TSS	RPS19	6.33933	Ribosomal protein essential for protein synthesis
19_45349327_C_G	promoter-TSS	NECTIN2	-8.08684	Cell adhesion molecule involved in immune recognition
19_45394336_C_T	promoter-TSS	TOMM40	7.14001	Regulates protein translocation into mitochondria
19_47734618_A_G	promoter-TSS	BBC3	-5.85866	Pro-apoptotic gene (PUMA) promoting apoptosis
19_6361581_A_G	promoter-TSS	CLPP	6.71814	Mitochondrial protease involved in protein quality control
1_10003320_A_G	promoter-TSS	LZIC	5.99536	To be annotated
1_10003457_C_G	promoter-TSS	LZIC	-6.17271	To be annotated
1_10270427_C_T	promoter-TSS	KIF1B	-4.64284	Microtubule motor protein regulating axonal transport and apoptosis
1_10490539_C_G	promoter-TSS	CENPS-CORT	-6.48284	Regulates centromere stability and DNA repair
1_10490550_C_G	promoter-TSS	CENPS-CORT	-5.1468	Regulates centromere stability and DNA repair
1_113933063_C_T	promoter-TSS	MAGI3	6.45669	Scaffolding protein regulating cell signaling and adhesion
1_114354654_C_T	promoter-TSS	RSBN1	5.21505	Chromatin-associated regulator involved in transcription
1_150849103_A_C	promoter-TSS	ARNT	7.39272	Transcription factor involved in hypoxia signaling and metabolism
1_154376820_C_G	promoter-TSS	IL6R	-4.96429	Receptor for interleukin-6 involved in immune and inflammatory responses
1_155006450_A_C	promoter-TSS	DCST1	-4.5288	Regulates cell signaling and endocytosis
1_155023634_A_G	promoter-TSS	DCST1-AS1	6.52178	#N/A
1_156095443_C_G	promoter-TSS	LMNA	-5.34443	Nuclear lamina protein regulating nuclear integrity and chromatin
1_16090237_C_T	promoter-TSS	FBLIM1	-6.33274	Cytoskeletal protein involved in cell adhesion
1_174128637_C_G	promoter-TSS	RABGAP1L	-7.16283	Regulates Rab GTPase signaling for vesicle trafficking
1_205782718_A_G	promoter-TSS	SLC41A1	5.11038	Magnesium transporter involved in ion homeostasis
1_212208816_A_C	promoter-TSS	DTL	6.35945	E3 ubiquitin ligase regulating cell cycle and DNA repair
1_27481530_A_G	promoter-TSS	SLC9A1	6.53033	Sodium/hydrogen exchanger for pH regulation
1_37940357_A_G	promoter-TSS	ZC3H12A	5.63094	Regulates mRNA degradation and immune signaling
1_46806480_C_T	promoter-TSS	NSUN4	4.58477	RNA methyltransferase for ribosomal RNA modification
20_25566155_A_G	promoter-TSS	NINL	-9.56226	Regulates mitotic spindle assembly
21_15580006_A_T	promoter-TSS	LIPI	7.72571	Enzyme involved in lipid metabolism and signaling
21_37528857_A_C	promoter-TSS	DOP1B	6.83852	Regulates vesicle trafficking
21_45209442_C_T	promoter-TSS	RRP1	-6.43602	Ribosome biogenesis protein for rRNA processing
2_121103254_C_G	promoter-TSS	INHBB	-5.17159	Regulates cell proliferation and differentiation via TGF-beta signaling
2_121103598_C_T	promoter-TSS	INHBB	5.18384	Regulates cell proliferation and differentiation via TGF-beta signaling
2_173292379_A_G	promoter-TSS	ITGA6	-4.04226	Integrin regulating cell adhesion and migration
2_214016752_C_G	promoter-TSS	IKZF2	4.74232	Transcription factor involved in immune cell differentiation
2_242127262_G_T	promoter-TSS	ANO7	6.9904	Prostate-specific gene regulating immune responses
2_242212033_C_G	promoter-TSS	HDLBP	4.95405	Regulates RNA transport and stability
2_242255378_A_G	promoter-TSS	SEPTIN2	7.44642	Cytoskeletal protein involved in cytokinesis
2_242295387_A_G	promoter-TSS	FARP2	7.39176	Regulates cytoskeletal remodeling and cell migration
2_242626422_A_G	promoter-TSS	ING5	-6.19088	Chromatin remodeler regulating apoptosis and tumor suppression
2_43019730_A_G	promoter-TSS	HAAO	5.01636	Regulates tryptophan metabolism
2_63815801_A_C	promoter-TSS	WDPCP	3.90343	Regulates ciliogenesis and cell division
2_64068278_C_G	promoter-TSS	UGP2	4.29541	Regulates carbohydrate metabolism and biosynthesis
2_64681351_A_G	promoter-TSS	LGALSL	-8.12034	Galectin-like protein involved in cell signaling
2_85766545_C_T	promoter-TSS	MAT2A	-8.18876	Catalyzes methylation reactions for DNA and protein methylation
2_85788738_A_C	promoter-TSS	GGCX	-5.8618	Vitamin K-dependent carboxylation of proteins
3_113161265_A_G	promoter-TSS	CFAP44	-4.82334	Ciliary protein involved in motility and signaling
3_113161331_C_G	promoter-TSS	CFAP44	-4.65629	Ciliary protein involved in motility and signaling
3_113233952_A_G	promoter-TSS	SPICE1	-6.13321	Regulates spindle assembly during mitosis
3_127771159_A_G	promoter-TSS	SEC61A1	-7.71287	Facilitates protein translocation across the ER
3_153839207_C_G	promoter-TSS	ARHGEF26	-5.10782	Regulates Rho GTPase signaling for cytoskeletal dynamics
3_169488148_A_T	promoter-TSS	ACTRT3	7.72852	Actin-related protein involved in cytoskeletal remodeling
4_10458998_G_T	promoter-TSS	ZNF518B	-6.43231	Zinc finger protein regulating transcription
4_106630030_C_G	promoter-TSS	GSTCD	-8.79956	Glutathione metabolism and detoxification
4_1340765_C_T	promoter-TSS	UVSSA	6.75788	DNA repair factor for transcription-coupled repair
4_152020777_C_T	promoter-TSS	RPS3A	36.8414	Ribosomal protein involved in protein synthesis and proliferation
4_17812298_A_G	promoter-TSS	DCAF16	7.55644	Substrate receptor for ubiquitin ligase complex
4_37688013_C_G	promoter-TSS	RELL1	-5.69141	Regulates immune signaling pathways
5_176730755_C_G	promoter-TSS	RAB24	12.5412	Regulates vesicle trafficking and autophagy
5_21459621_G_T	promoter-TSS	GUSBP1	-5.54207	Regulates lysosomal enzyme activity
5_43313570_C_T	promoter-TSS	HMGCS1	8.21706	Key enzyme in cholesterol biosynthesis
5_56205643_A_G	promoter-TSS	SETD9	-10.5488	Histone methyltransferase regulating transcription
5_56205662_G_T	promoter-TSS	SETD9	-9.56226	Histone methyltransferase regulating transcription
5_65018142_C_T	promoter-TSS	NLN	-5.3643	Neuropeptidase involved in signal transduction
5_9546721_C_T	promoter-TSS	SNHG18	-6.90848	Long non-coding RNA regulating transcription
6_109330859_C_T	promoter-TSS	SESN1	5.04066	Regulates oxidative stress and DNA damage response
6_160114311_C_G	promoter-TSS	SOD2	-4.82956	Mitochondrial antioxidant enzyme reducing ROS
6_160114572_G_T	promoter-TSS	SOD2	6.74361	Mitochondrial antioxidant enzyme reducing ROS
6_160148348_C_T	promoter-TSS	SOD2	7.30919	Mitochondrial antioxidant enzyme reducing ROS
6_28187632_G_T	promoter-TSS	TOB2P1	5.64855	Regulates transcription and mRNA stability
6_29716847_C_T	promoter-TSS	HLA-F-AS1	-5.04213	Long non-coding RNA involved in immune regulation
6_29716872_C_T	promoter-TSS	HLA-F-AS1	4.90621	Long non-coding RNA involved in immune regulation
6_30181320_A_T	promoter-TSS	TRIM26	-5.44778	E3 ubiquitin ligase involved in immune responses
6_31020681_A_G	promoter-TSS	HCG22	-7.10793	Long non-coding RNA regulating cancer pathways
6_31126232_C_T	promoter-TSS	TCF19	-6.27525	Transcription factor regulating cell proliferation
6_31126252_A_C	promoter-TSS	TCF19	-5.1507	Transcription factor regulating cell proliferation
6_31371430_C_T	promoter-TSS	MICA	4.10832	Immune ligand regulating NK cell recognition
6_31465905_G_T	promoter-TSS	MICB	-5.56593	Immune ligand regulating NK cell recognition
6_31633496_G_T	promoter-TSS	GPANK1	-4.77548	Regulates immune signaling pathways
6_31633552_C_T	promoter-TSS	GPANK1	-8.82356	Regulates immune signaling pathways
6_31705126_A_G	promoter-TSS	CLIC1	5.2326	Ion channel regulating migration and invasion
6_31795140_C_T	promoter-TSS	HSPA1B	-4.65724	Heat shock protein regulating protein folding
6_33290872_A_G	promoter-TSS	DAXX	6.75123	Regulates apoptosis and chromatin remodeling
6_34759884_C_G	promoter-TSS	UHRF1BP1	5.11285	Regulates DNA methylation and epigenetic silencing
6_36410801_A_C	promoter-TSS	KCTD20	6.83741	Regulates potassium channel activity
6_36562175_C_G	promoter-TSS	SRSF3	10.1741	Splicing factor regulating alternative splicing
6_41514411_C_G	promoter-TSS	FOXP4	-4.11889	Transcription factor regulating prostate cancer progression
6_52285014_A_G	promoter-TSS	EFHC1	9.32231	Regulates calcium signaling and mitosis
6_71377781_A_C	promoter-TSS	SMAP1	-7.07242	Regulates vesicle trafficking
6_80714140_A_C	promoter-TSS	TTK	13.6398	Mitotic checkpoint kinase regulating cell division
6_80816296_C_T	promoter-TSS	BCKDHB	6.91117	Regulates branched-chain amino acid metabolism
6_88032398_G_T	promoter-TSS	SMIM8	-5.39876	Small membrane protein involved in signaling
7_20372191_A_G	promoter-TSS	LOC101927811	-4.34559	Uncharacterized gene likely involved in RNA regulation
7_27779729_A_G	promoter-TSS	TAX1BP1	-8.21485	Regulates autophagy and NF-kB signaling
7_27779765_A_G	promoter-TSS	TAX1BP1	-8.04509	Regulates autophagy and NF-kB signaling
7_6144348_G_T	promoter-TSS	USP42	-10.4209	Deubiquitinating enzyme regulating transcription factors
7_6388581_A_T	promoter-TSS	FAM220A	-7.7399	Regulates DNA repair and cell signaling
7_74489640_C_G	promoter-TSS	RCC1L	-5.0542	Regulates chromatin structure and mitosis
7_916141_C_T	promoter-TSS	GET4	4.86302	Regulates membrane protein insertion
7_98030377_A_G	promoter-TSS	BAIAP2L1	-6.80515	Cytoskeletal remodeling and cell migration
8_128094460_A_C	promoter-TSS	PCAT2	-4.18968	Prostate cancer-associated long non-coding RNA
8_23540417_C_T	promoter-TSS	NKX3-1	-6.01689	Prostate-specific tumor suppressor regulating differentiation
8_38644914_A_G	promoter-TSS	TACC1	5.31244	Stabilizes microtubules during mitosis
9_100174394_C_G	promoter-TSS	TDRD7	6.0282	Regulates RNA granule formation and spermatogenesis
9_113018755_C_T	promoter-TSS	TXN	5.62282	Redox enzyme regulating oxidative stress
9_132597621_C_T	promoter-TSS	C9orf78	-7.28196	Regulates chromatin remodeling and transcription
9_132597721_G_T	promoter-TSS	USP20	-6.79872	Deubiquitinating enzyme regulating hypoxia responses
9_132597774_C_T	promoter-TSS	USP20	-5.67408	Deubiquitinating enzyme regulating hypoxia responses
9_4679487_A_T	promoter-TSS	CDC37L1-DT	-8.99541	Long non-coding RNA regulating cell proliferation
